# Supplementary material for: Sucrose Esters as Oleogelators in Mono or Binary Structured Oleogels Using Different Oleogelation Routes
Source: Gels. 2023 May 10;9(5):399. doi: 10.3390/gels9050399 (PMC10217855; doi:10.3390/gels9050399)
Supplement: Supplementary file 1 [file gels-09-00399-s001.zip]

Archive with 1 entries (1 files):
- gels-2372176-supplementary.pdf
